# Supplementary material for: Clinical and Analytical Performance of ELISA Salivary Serologic Assay to Detect SARS-CoV-2 IgG in Children and Adults
Source: Antibodies (Basel). 2024 Jan 5;13(1):6. doi: 10.3390/antib13010006 (PMC10801479; doi:10.3390/antib13010006)
Supplement: Supplementary file 1 [file antibodies-13-00006-s001.zip]

Archive with 1 entries (1 files):
- antibodies-2747558-supplementary.pdf
